# Supplementary material for: Effect of Immediately-After-Birth Weaning on the Development of Goat Kids Born to Small Ruminant Lentivirus-Positive Dams
Source: Animals (Basel). 2019 Oct 17;9(10):822. doi: 10.3390/ani9100822 (PMC6827000; doi:10.3390/ani9100822)
Supplement: Supplementary file 1 [file animals-09-00822-s001.zip]

Archive with 5 entries (5 files):
- animals-593557-revised 2.jpg
- Table S1.docx
- Table S2.docx
- Table S3.docx
- Table S4.docx
